# Supplementary material for: Bayesian spatial modelling of localised SARS-CoV-2 transmission through mobility networks across England
Source: PLoS Comput Biol. 2023 Nov 13;19(11):e1011580. doi: 10.1371/journal.pcbi.1011580 (PMC10756685; doi:10.1371/journal.pcbi.1011580)
Supplement: S1 Data — (ZIP) [file pcbi.1011580.s002.zip]

Archive with 1 entries (1 files):
- Spatial Modelling Code/BYM2 Code - Paper.stan
