# Supplementary material for: Bayesian spatial modelling of localised SARS-CoV-2 transmission through mobility networks across England
Source: PLoS Comput Biol. 2023 Nov 13;19(11):e1011580. doi: 10.1371/journal.pcbi.1011580 (PMC10756685; doi:10.1371/journal.pcbi.1011580)
Supplement: S1 Data — (ZIP) [file pcbi.1011580.s002.zip › Spatial Modelling Code/BYM2 Code - Paper.stan]

functions {
  /**
   * Return the log probability density for the vector of coefficients
   * under the ICAR model with unit variance, where the second two
   * arguments are parallel vectors of coefficients for adjacent
   * regions.  For example, a series of three coeffs phi[1:3] making
   * up a time series would have b1 = [phi[1], phi[2]]' and b2 =
   * [phi[2], phi[3]]'.
   *
   * @param b1 parallel vector of elements of phi
   * @param b2 second parallel vector of adjacent elements of phi
   * @param b3 weights vector for connections
   * @return ICAR log density
   * @reject if b1 and b2 are not the same size
   */
  real std_icar(vector b1, vector b2, vector b3) {
    // equiv normal_lpdf(b1 | b2, 1)
    return -0.5 * dot_self(b3 .* (b1 - b2));
  }

  /**
   * Impose a sum-to-zero constraint on a vector
   * by constraining the mean to be within 0.001 of zero.
   *
   * @param theta vector
   * @return soft-centered log probability density
   */
  real soft_center_lpdf(vector theta) {
    return normal_lpdf(sum(theta) | 0, 0.001 * rows(theta));
  }
}
data {
  
  // spatial structure:
  int<lower = 0> I;                                // number of nodes
  int<lower = 0> J;                                // number of edges
  array[2, J] int<lower = 1, upper = I> neighbors; // node[1, j] adjacent to node[2, j] and node1[i] < node2[i]
  vector[J] weights;                               // weights[i] weight for node1[i] -> node2[i] connection
  real<lower = 0> tau;                             // scaling factor for the ICAR model

  // observed data:
  int<lower = 0> N_days;                           // number of days of data we observe
  array[I * N_days] int<lower = 0> y;              // positive tests for each time and LTLA pair
  array[I * N_days] int<lower = 0> n_tests;            // total tests for each time and LTLA pair
  array[I * N_days] int<lower = 1> LTLA_id;        // which LTLA the the observation belongs to

  
}
parameters {
  
  real alpha;                        // intercept
  vector[I] theta;                   // Spatial effects (ICAR model)
  
  vector[I] phi_1;                   // LTLA level random effects
  vector[I * N_days] phi_2;          // (LTLA, day) level random effects
  
  real<lower = 0> sigma;             // scale of combined spatial and random effects model
  simplex[3] rho;                    // proportion of variance that is assigned to each element of the combined spatial and random effects model
  
}
transformed parameters {
  
  // combined spatial effects and random effects
  vector[I * N_days] gamma = (sqrt(rho[1] / tau) * theta[LTLA_id] + sqrt(1 - rho[2]) * phi_1[LTLA_id] + sqrt(1 - rho[3]) * phi_2) * sigma;
  
}
model {
  
  // likelihood
  y ~ binomial_logit(n_tests, alpha + gamma);

  // Theta prior
  target += std_icar(theta[neighbors[1, ]], theta[neighbors[2, ]], weights);
  theta ~ soft_center();
  
  // prior distributions
  alpha ~ normal(0, 1);
  sigma ~ normal(0, 1);
  rho ~ dirichlet(rep_vector(2, 3));
  phi_1 ~ normal(0, 1);
  phi_2 ~ normal(0, 1);
  
}
generated quantities {
  
  vector[I] rate_est;  // LTLA level estimate of the prevalence
  vector[I * N] y_rep; // reproduce the input data for posterior predictive checks
  
  for (i in 1:I) {
    real gamma_tmp = (sqrt(rho[1] / tau) * theta[i] + sqrt(1 - rho[2]) * phi_1[i]) * sigma;
    rate_est[i] = inv_logit(alpha + gamma_tmp);
  }
  
  for(i in 1:(I * N_days)){
    y_rep[i] = binomial_rng(n_tests[i], inv_logit(gamma[i]));
  }
  
}
